# Supplementary material for: Field-parallel six-sample microfluidic detection of plant viruses via raffinose-assisted one-pot LAMP-CRISPR/Cas12b
Source: J Adv Res. 2025 Aug 22;83:81–9. doi: 10.1016/j.jare.2025.08.030 (PMC13131449; doi:10.1016/j.jare.2025.08.030)
Supplement: Supplementary Data 2 [file mmc2.xlsx]

## Sheet: Sheet1
Supplementary Data 1. List of primers used in this study.
Primer name	Sequence 5’-3’	Application
BWYV-Group1-FIP	GCTTCCCCGTTGAAGGTGAAGA CTTGCAAGGCCGTACACTT	LAMP
BWYV-Group1-BIP	TCACAGGGATCTCCCCCTGC ACTGTGCCCTGGATCTGT	LAMP
BWYV-Group1-LF	TGCAGAGGTTGGATGCTGTTT	LAMP
BWYV-Group1-LB	CGCAAATTCGTCTCTGTCCTGAG	LAMP
BWYV-Group1-F3	ACCAAACTGGGAAGGAACC	LAMP
BWYV-Group1-B3	ACCCAATAGCGTTTTGCCAT	LAMP
BWYV-Group2-FIP	GTGGGGGGCAGTCGTAAGTCAGGCTACACAGAGCTTGCG	LAMP
BWYV-Group2-BIP	GCAGGATTATTCCTCGCGCGAATGCCCTTGACAAGGAGGT	LAMP
BWYV-Group2-LF	GCACTCGAGGAATGTAATGAGGC	LAMP
BWYV-Group2-LB	GGAGAGGATACACAAACACCAGG	LAMP
BWYV-Group2-F3	CCAACGTCACCGTTTGGC	LAMP
BWYV-Group2-B3	TGCACACCAGACCGAAAG	LAMP
BWYV-Group3-FIP	TCAACCCATCCCCGGTGTGTGTGTTTGACGCTGGAATCGGAG	LAMP
BWYV-Group3-BIP	CTTCCCGTTTTAGCTCGCCTGAGGGGAAAGCTCTTCAAACCT	LAMP
BWYV-Group3-LF	GGTTTCCCGTATGCGATGTACG	LAMP
BWYV-Group3-LB	ATCCGATTACAGAGATGTTGGAGG	LAMP
BWYV-Group3-F3	CAAGCTGTTTTCTCGCTCGA	LAMP
BWYV-Group3-B3	TTCTTGCACTAGCTGCTCC	LAMP
BWYV-Group4-FIP	TTCAATTCCGCTTGGGCCCCACTCCACCCAGAGTTGGC	LAMP
BWYV-Group4-BIP	ATCCTTGCGGCTACAAGCCGTCCCGCTCCTCAGTTGAG	LAMP
BWYV-Group4-LF	CGAAGCCACGGGTCTGTACT	LAMP
BWYV-Group4-LB	GAACGCGCCCAGCAAGTTA	LAMP
BWYV-Group4-F3	TTGGGGAGCAAAAGTCCTC	LAMP
BWYV-Group4-B3	GCCTCGCAGCATTTCCTT	LAMP
BWYV-Group5-FIP	GGCGGTTGCGGACTTCCATATGGCTTTGACTGGAGCGTT	LAMP
BWYV-Group5-BIP	TGAAACAACAAGCAAGCTCCGCCGGATAGGCACAGGACACT	LAMP
BWYV-Group5-LB	GCTGCTTGGTTGAAATGTATCTCC	LAMP
BWYV-Group5-F3	CACCTGGTTGCAACTGATTG	LAMP
BWYV-Group5-B3	CTGAACTCCAGGCACACG	LAMP
BWYV-crRNA	GUCUAGAGGACAGAAUUUUUCAACGGGUGUGCCAAUGGCCACUUUCCAGGUGGCAAAGCCCGUUGAGCUUCUCAAAUCUGAGAAGUGGCACGGACUGGCUUCUUGGAGAUGAUA	CRISPR
BWYVq-F	AGTGTCCTGTGTCTCTCCGA	qRT-PCR
BWYVq-R	TGGAAAGCTGCCATCACTCT	qRT-PCR
BWYVq probe	FAM-ACCCTGCTCGCGCAGCGTGTGCCTG-TAMRA	qRT-PCR
BWYV-PCR-F	CCTCAAAATCTCAGCCCACG	RT-PCR
BWYV-PCR-R	TGGCATCATCGGTACTCTGG	RT-PCR
CLBV-Group1-F3	ACTCTTCTTCTTTCCTGATGG	LAMP
CLBV-Group1-B3	AGATTTTTGAATCAGACACCATA	LAMP
CLBV-Group1-FIP	GTGAGAAGCAGAGAAGAGCCAAGTTAAGACTGAGGCATATGAAC	LAMP
CLBV-Group1-BIP	AAGTGGGGATCATACCTGGACACCAATGGACACTTCAAACA	LAMP
CLBV-Group1-LB	GTCACCAGGCACAAGAGCATTT	LAMP
CLBV-Group2-F3	ATCAGTGGATTTGCCTCG	LAMP
CLBV-Group2-B3	CTAATTATTTCATCAAGTGATGGC	LAMP
CLBV-Group2-FIP	ACAGTTGAAATGTTCTGGTTTGAAACCGAATTTAAATGAATTGCCCT	LAMP
CLBV-Group2-BIP	GGAGAAAAGGTGCCTTTTTGACAATCCATGTATTGTGTGGGTA	LAMP
CLBV-Group2-LF	TGGAAATCTCTAAGCTTCTCGTTGT	LAMP
CLBV-Group2-LB	AAGTTGATGCTGATTATGGGCACAA	LAMP
CLBV-Group3-F3	GCCGGGATCAATCGAATT	LAMP
CLBV-Group3-B3	CACAAATTGACACCACATCA	LAMP
CLBV-Group3-FIP	TGCCAGTAGTCATGTTGAGAAAAGTTCACTGCTAATTTTGATAATGC	LAMP
CLBV-Group3-BIP	TATGTCTTGGTCGGGTGCTGATCCTATTTGTTTAGGTCTCTCTCT	LAMP
CLBV-Group3-LB	AATGGTGAAAAGTACTTCTCGCACT	LAMP
CLBV-Group4-F3	CCCACATGTCAAACTCATCT	LAMP
CLBV-Group4-B3	CAGAATGCTTGGGGTAGA	LAMP
CLBV-Group4-FIP	TCTCGTTGTTCCTTTTCCCTTATAAGTACATAACTGAACCCAATTTCG	LAMP
CLBV-Group4-BIP	AGACATGCTTGTGACCAACCAGCATAGGTCCAGGAGTCTCT	LAMP
CLBV-Group5-F3	GGAATGTCTTGAGAACTATGC	LAMP
CLBV-Group5-B3	GATGAGGGAAGCCATCAA	LAMP
CLBV-Group5-FIP	TGTCTCTCACTTTTCAAAACCTCGTAATTGAGGTTTCTTACGCCTA	LAMP
CLBV-Group5-BIP	ATAGTGACACACATCGACAAACTAAATCTTCGTCTGAAGACTGTT	LAMP
CLBV-Group6-F3	ACGATTTGCAGCAGTTCT	LAMP
CLBV-Group6-B3	GTGCTCCTTGATCCACAG	LAMP
CLBV-Group6-FIP	TCATTTGCAACATCAGAGGTACCCATACCATTTAATGAATATCCAAGC	LAMP
CLBV-Group6-BIP	AGCATCTCAAAAGAGTGCAGCTATCGCAAACTCAAATCCAG	LAMP
CLBV-Group6-LB	ACACTCAGAATCACAGACACAAAGG	LAMP
CLBV-PCR-F	ATGAAAATCACCAATGACAATGCC	RT-PCR
CLBV-PCR-R	TTACATCTCTATGAGCTTAGC	RT-PCR
CLBV-crRNA1	GUCUAGAGGACAGAAUUUUUCAACGGGUGUGCCAAUGGCCACUUUCCAGGUGGCAAAGCCCGUUGAGCUUCUCAAAUCUGAGAAGUGGCACACACCACAUCAAAUCCUAUUUGU	CRISPR
CLBV-crRNA2	GUCUAGAGGACAGAAUUUUUCAACGGGUGUGCCAAUGGCCACUUUCCAGGUGGCAAAGCCCGUUGAGCUUCUCAAAUCUGAGAAGUGGCACUCCAGCACCCGACCAAGACAUAU	CRISPR
CLBV-crRNA3	GUCUAGAGGACAGAAUUUUUCAACGGGUGUGCCAAUGGCCACUUUCCAGGUGGCAAAGCCCGUUGAGCUUCUCAAAUCUGAGAAGUGGCACGUCGGGUGCUGGAUAAUGGUGAA	CRISPR
